# Supplementary material for: Residual Safety Margin-Based Risk Stratification for Hospital-Wide POCT Glucose Meters Anchored to ISO 15197: Moving Beyond Pass-Fail
Source: Diagnostics (Basel). 2025 Dec 16;15(24):3220. doi: 10.3390/diagnostics15243220 (PMC12731778; doi:10.3390/diagnostics15243220)
Supplement: Supplementary file 1 [file diagnostics-15-03220-s001.zip]

Archive with 1 entries (1 files):
- diagnostics-3985486-supplementary.pdf
